# Supplementary material for: Blasticidin-S deaminase, a new selection marker for genetic transformation of the diatom Phaeodactylum tricornutum
Source: PeerJ. 2018 Nov 14;6:e5884. doi: 10.7717/peerj.5884 (PMC6250098; doi:10.7717/peerj.5884)
Supplement: Supplemental Information 1 [file peerj-06-5884-s001.fasta]

>S2.1 bsr blasticidin-S deaminase from Bacillus cereus
ATGAAAACGTTTAATATTTCGCAACAAGACCTTGAACTTGTCGAAGTCGCAACGGAAAAAATTACGATGCTTTACGAAGA
CAATAAACATCATGTCGGAGCAGCAATTCGAACGAAAACGGGAGAAATTATTTCGGCAGTCCATATTGAAGCATACATTG
GACGAGTCACGGTCTGCGCAGAAGCAATTGCAATTGGATCGGCAGTCTCGAATGGACAAAAAGACTTTGACACGATTGTC
GCAGTCCGACATCCATACTCGGACGAAGTCGACCGATCGATTCGAGTCGTCTCGCCATGCGGAATGTGCCGAGAACTTAT
TTCGGACTACGCACCAGACTGCTTTGTCCTTATTGAAATGAATGGAAAACTTGTCAAAACGACGATTGAAGAACTTATTC
CACTTAAATACACGCGAAATTGA

>S2.2 tmrB tunicamycin-resistance protein from Bacillus subtilis
ATGATTATTTGGATTAATGGAGCATTTGGATCGGGAAAAACGCAAACGGCATTTGAACTTCATCGACGACTTAATCCATC
GTACGTCTACGACCCAGAAAAAATGGGATTTGCACTTCGATCGATGGTCCCACAAGAAATTGCAAAAGACGACTTTCAAT
CGTACCCACTTTGGCGAGCATTTAATTACTCGCTTCTTGCATCGCTTACGGACACGTACCGAGGAATTCTTATTGTCCCA
ATGACGATTGTCCATCCAGAATACTTTAATGAAATTATTGGACGACTTCGACAAGAAGGACGAATTGTCCATCATTTTAC
GCTTATGGCATCGAAAGAAACGCTTCTTAAACGACTTCGAACGCGAGCAGAAGGAAAAAATTCGTGGGCAGCAAAACAAA
TTGACCGATGCGTCGAAGGACTTTCGTCGCCAATTTTTGAAGACCATATTCAAACGGACAATCTTTCGATTCAAGACGTC
GCAGAAAATATTGCAGCACGAGCAGAACTTCCACTTGACCCAGACACGCGAGGATCGCTTCGACGATTTGCAGACCGACT
TATGGTCAAACTTAATCATATTCGAATTAAATGA

>S2.3 pPTbsr vector including the blasticidin-S deaminase bsr
GGGCTGCAGGACGCAATGGAGGATTATCACCGCAAAAATGAACTTCGAAAAAAACTTTCGAGCGACCATGGAAAAGGAGG
ATCAGATTCAGATTACAACAGTGGATTGCTCTGGTAGCAAATATCTTCTGCTAGATTGGCTCATGGTCGGTTTTGGACGT
TCGAAGCTCACCGTCAAAAGAAACAAAAGAGAAGAATGACGTCTTCGTGACGTAGAATCTACGACTGTACTCGGATCTGG
GAAATGAATTGACTCACGGTCTTCTTCGAGTCCTGTTACAGGCCCTTGGTCCGAACCCCCACACGATTTTTGCACCAAAG
ATTTGCTTCAATTTGCTGGATGTTTTGACTGCAAGATCAGCTGGCCTAGCAAGAGTGCTCGTGTTGCTTCGTCGGGAATC
CCTACGAATTTCAGTTCTGCACAAATTTGTCTGCCGTTTCGAGAATTCGATATCATCGACTAATTCGAGCTCGGTACCCG
GGGATCCTCTAGAGTCGACCTGCAGGCATGCAAGCTTCAGAAGCGTGCTATCGAACTCAACCAGGGACGTGCGGCACAAA
TGGGCATCCTTGCTCTCATGGTGCACGAACAGTTGGGAGTCTCTATCCTTCCTTAAAAATTTAATTTTCATTAGTTGCAG
TCACTCCGCTTTGGTTTCACAGTCAGGAATAACACTAGCTCGTCTTCACCATGGATGCCAATCTCGCCTATTCATGGTGT
ATAAAAGTTCAACATCCAAAGCTAGAACTTTTGGAAAGAGAAAGAATATCCGAATAGGGCACGGCGTGCCGTATTGTTGG
AGTGGACTAGCAGAAAGTGAGGAAGGCACAGGATGAGTTTTCTCGAGACATACCTTCAGCGTCGTCTTCACTGTCACAGT
CAACTGACAGTAATCGTTGATCCGGAGAGATTCAAAATTCAATCTGTTTGGACCTGGATAAGACACAAGAGCGACATCCT
GACATGAACGCCGTAAACAGCAAATCCTGGTTGAACACGTATCCTTTTGGGGGCCTCCCGCTACGACGCTCGCTCCAGCT
GGGGCTTCCTTACTATACACAGCGCGCATATTTCACGGTTGCCAGATGTCAAGACAATTGGTTTATGAAAACGTTTAATA
TCTCGCAACAAGACCTTGAACTTGTCGAAGTCGCAACGGAAAAAATTACGATGCTTTACGAAGACAATAAACATCATGTC
GGAGCAGCAATTCGAACGAAAACGGGAGAAATTATTTCGGCAGTCCATATTGAAGCATACATTGGACGAGTCACGGTCTG
CGCAGAAGCAATTGCAATTGGATCGGCAGTCTCGAATGGACAAAAAGACTTTGACACGATTGTCGCAGTCCGACATCCAT
ACTCGGACGAAGTCGATCGATCGATTCGAGTCGTCTCGCCATGCGGAATGTGCCGAGAACTTATTTCGGACTACGCACCA
GACTGCTTTGTCCTTATTGAAATGAATGGAAAACTTGTCAAAACGACGATTGAAGAACTTATTCCACTTAAATACACGCG
AAATTGAAAACCAGGACTGAACCTTCCTTAAAAATTTAATTTTCATTAGTTGCAGTCACTCCGCTTTGGTTTCACAGTCA
GGAATAACACTAGCTCGTCTTCACCATGGATGCCAATCTCGCCTATTCATGGTGTATAAAAGTTCAACATCCAAAGCTAG
AACTTTTGGAAAGAGAAAGAATATCCGAATAGGGCACGGCGTGCCGTATTGTTGGAGTGGACTAGCAGAAAGTGAGGAAG
GCACAGGATGAGTTTTCTCGAGGCCGGTCTCCCTATAGTGAGTCGTATTAATTTCGATAAGCCAGGTTAACCTGCATTAA
TGAATCGGCCAACGCGCGGGGAGAGGCGGTTTGCGTATTGGGCGCTCTTCCGCTTCCTCGCTCACTGACTCGCTGCGCTC
GGTCGTTCGGCTGCGGCGAGCGGTATCAGCTCACTCAAAGGCGGTAATACGGTTATCCACAGAATCAGGGGATAACGCAG
GAAAGAACATGTGAGCAAAAGGCCAGCAAAAGGCCAGGAACCGTAAAAAGGCCGCGTTGCTGGCGTTTTTCCATAGGCTC
CGCCCCCCTGACGAGCATCACAAAAATCGACGCTCAAGTCAGAGGTGGCGAAACCCGACAGGACTATAAAGATACCAGGC
GTTTCCCCCTGGAAGCTCCCTCGTGCGCTCTCCTGTTCCGACCCTGCCGCTTACCGGATACCTGTCCGCCTTTCTCCCTT
CGGGAAGCGTGGCGCTTTCTCATAGCTCACGCTGTAGGTATCTCAGTTCGGTGTAGGTCGTTCGCTCCAAGCTGGGCTGT
GTGCACGAACCCCCCGTTCAGCCCGACCGCTGCGCCTTATCCGGTAACTATCGTCTTGAGTCCAACCCGGTAAGACACGA
CTTATCGCCACTGGCAGCAGCCACTGGTAACAGGATTAGCAGAGCGAGGTATGTAGGCGGTGCTACAGAGTTCTTGAAGT
GGTGGCCTAACTACGGCTACACTAGAAGAACAGTATTTGGTATCTGCGCTCTGCTGAAGCCAGTTACCTTCGGAAAAAGA
GTTGGTAGCTCTTGATCCGGCAAACAAACCACCGCTGGTAGCGGTGGTTTTTTTGTTTGCAAGCAGCAGATTACGCGCAG
AAAAAAAGGATCTCAAGAAGATCCTTTGATCTTTTCTACGGGGTCTGACGCTCAGTGGAACGAAAACTCACGTTAAGGGA
TTTTGGTCATGAGATTATCAAAAAGGATCTTCACCTAGATCCTTTTAAATTAAAAATGAAGTTTTAAATCAATCTAAAGT
ATATATGAGTAAACTTGGTCTGACAGTTACCAATGCTTAATCAGTGAGGCACCTATCTCAGCGATCTGTCTATTTCGTTC
ATCCATAGTTGCCTGACTCCCCGTCGTGTAGATAACTACGATACGGGAGGGCTTACCATCTGGCCCCAGTGCTGCAATGA
TACCGCGAGACCCACGCTCACCGGCTCCAGATTTATCAGCAATAAACCAGCCAGCCGGAAGGGCCGAGCGCAGAAGTGGT
CCTGCAACTTTATCCGCCTCCATCCAGTCTATTAATTGTTGCCGGGAAGCTAGAGTAAGTAGTTCGCCAGTTAATAGTTT
GCGCAACGTTGTTGCCATTGCTACAGGCATCGTGGTGTCACGCTCGTCGTTTGGTATGGCTTCATTCAGCTCCGGTTCCC
AACGATCAAGGCGAGTTACATGATCCCCCATGTTGTGCAAAAAAGCGGTTAGCTCCTTCGGTCCTCCGATCGTTGTCAGA
AGTAAGTTGGCCGCAGTGTTATCACTCATGGTTATGGCAGCACTGCATAATTCTCTTACTGTCATGCCATCCGTAAGATG
CTTTTCTGTGACTGGTGAGTACTCAACCAAGTCATTCTGAGAATAGTGTATGCGGCGACCGAGTTGCTCTTGCCCGGCGT
CAATACGGGATAATACCGCGCCACATAGCAGAACTTTAAAAGTGCTCATCATTGGAAAACGTTCTTCGGGGCGAAAACTC
TCAAGGATCTTACCGCTGTTGAGATCCAGTTCGATGTAACCCACTCGTGCACCCAACTGATCTTCAGCATCTTTTACTTT
CACCAGCGTTTCTGGGTGAGCAAAAACAGGAAGGCAAAATGCCGCAAAAAAGGGAATAAGGGCGACACGGAAATGTTGAA
TACTCATACTCTTCCTTTTTCAATATTATTGAAGCATTTATCAGGGTTATTGTCTCATGAGCGGATACATATTTGAATGT
ATTTAGAAAAATAAACAAATAGGGGTTCCGCGCACATTTCCCCGAAAAGTGCCACCTGACGTCTAAGAAACCATTATTAT
CATGACATTAACCTATAAAAATAGGCGTATCACGAGGCCCTTTCGTCTCGCGCGTTTCGGTGATGACGGTGAAAACCTCT
GACACATGCAGCTCCCGGAGACGGTCACAGCTTGTCTGTAAGCGGATGCCGGGAGCAGACAAGCCCGTCAGGGCGCGTCA
GCGGGTGTTGGCGGGTGTCGGGGCTGGCTTAACTATGCGGCATCAGAGCAGATTGTACTGAGAGTGCACCATATGGACAT
ATTGTCGTTAGAACGCGGCTACAATTAATACATAACCTTATGTATCATACACATACGATTTAGGTGACACTATAGAACCA
GATCCCCC

>S2.4 pPTtmrB plasmid including the tunicamycin resistance gene tmrB
GGGCTGCAGGACGCAATGGAGGATTATCACCGCAAAAATGAACTTCGAAAAAAACTTTCGAGCGACCATGGAAAAGGAGG
ATCAGATTCAGATTACAACAGTGGATTGCTCTGGTAGCAAATATCTTCTGCTAGATTGGCTCATGGTCGGTTTTGGACGT
TCGAAGCTCACCGTCAAAAGAAACAAAAGAGAAGAATGACGTCTTCGTGACGTAGAATCTACGACTGTACTCGGATCTGG
GAAATGAATTGACTCACGGTCTTCTTCGAGTCCTGTTACAGGCCCTTGGTCCGAACCCCCACACGATTTTTGCACCAAAG
ATTTGCTTCAATTTGCTGGATGTTTTGACTGCAAGATCAGCTGGCCTAGCAAGAGTGCTCGTGTTGCTTCGTCGGGAATC
CCTACGAATTTCAGTTCTGCACAAATTTGTCTGCCGTTTCGAGAATTCGATATCATCGACTAATTCGAGCTCGGTACCCG
GGGATCCTCTAGAGTCGACCTGCAGGCATGCAAGCTTCAGAAGCGTGCTATCGAACTCAACCAGGGACGTGCGGCACAAA
TGGGCATCCTTGCTCTCATGGTGCACGAACAGTTGGGAGTCTCTATCCTTCCTTAAAAATTTAATTTTCATTAGTTGCAG
TCACTCCGCTTTGGTTTCACAGTCAGGAATAACACTAGCTCGTCTTCACCATGGATGCCAATCTCGCCTATTCATGGTGT
ATAAAAGTTCAACATCCAAAGCTAGAACTTTTGGAAAGAGAAAGAATATCCGAATAGGGCACGGCGTGCCGTATTGTTGG
AGTGGACTAGCAGAAAGTGAGGAAGGCACAGGATGAGTTTTCTCGAGACATACCTTCAGCGTCGTCTTCACTGTCACAGT
CAACTGACAGTAATCGTTGATCCGGAGAGATTCAAAATTCAATCTGTTTGGACCTGGATAAGACACAAGAGCGACATCCT
GACATGAACGCCGTAAACAGCAAATCCTGGTTGAACACGTATCCTTTTGGGGGCCTCCCGCTACGACGCTCGCTCCAGCT
GGGGCTTCCTTACTATACACAGCGCGCATATTTCACGGTTGCCAGATGTCAAGACAATTGGTTTATGATTATTTGGATTA
ATGGAGCATTTGGATCGGGAAAAACGCAAACGGCATTTGAACTTCATCGACGACTTAATCCATCGTACGTCTACGACCCA
GAAAAAATGGGATTTGCACTTCGATCGATGGTCCCACAAGAAATTGCAAAAGACGACTTTCAATCGTACCCACTTTGGCG
AGCATTTAATTACTCGCTTCTTGCATCGCTTACGGACACGTACCGAGGAATTCTTATTGTCCCAATGACGATTGTCCATC
CAGAATACTTTAATGAAATTATTGGACGACTTCGACAAGAAGGACGAATTGTCCATCATTTTACGCTTATGGCATCGAAA
GAAACGCTTCTTAAACGACTTCGAACGCGAGCAGAAGGAAAAAATTCGTGGGCAGCAAAACAAATTGACCGATGCGTCGA
AGGACTTTCGTCGCCAATTTTTGAAGACCATATTCAAACGGACAATCTTTCGATTCAAGACGTCGCAGAAAATATTGCAG
CACGAGCAGAACTTCCACTTGACCCAGACACGCGAGGATCGCTTCGACGATTTGCAGACCGACTTATGGTCAAACTTAAT
CATATTCGAATTAAATGAAAACCAGGACTGAACCTTCCTTAAAAATTTAATTTTCATTAGTTGCAGTCACTCCGCTTTGG
TTTCACAGTCAGGAATAACACTAGCTCGTCTTCACCATGGATGCCAATCTCGCCTATTCATGGTGTATAAAAGTTCAACA
TCCAAAGCTAGAACTTTTGGAAAGAGAAAGAATATCCGAATAGGGCACGGCGTGCCGTATTGTTGGAGTGGACTAGCAGA
AAGTGAGGAAGGCACAGGATGAGTTTTCTCGAGGCCGGTCTCCCTATAGTGAGTCGTATTAATTTCGATAAGCCAGGTTA
ACCTGCATTAATGAATCGGCCAACGCGCGGGGAGAGGCGGTTTGCGTATTGGGCGCTCTTCCGCTTCCTCGCTCACTGAC
TCGCTGCGCTCGGTCGTTCGGCTGCGGCGAGCGGTATCAGCTCACTCAAAGGCGGTAATACGGTTATCCACAGAATCAGG
GGATAACGCAGGAAAGAACATGTGAGCAAAAGGCCAGCAAAAGGCCAGGAACCGTAAAAAGGCCGCGTTGCTGGCGTTTT
TCCATAGGCTCCGCCCCCCTGACGAGCATCACAAAAATCGACGCTCAAGTCAGAGGTGGCGAAACCCGACAGGACTATAA
AGATACCAGGCGTTTCCCCCTGGAAGCTCCCTCGTGCGCTCTCCTGTTCCGACCCTGCCGCTTACCGGATACCTGTCCGC
CTTTCTCCCTTCGGGAAGCGTGGCGCTTTCTCATAGCTCACGCTGTAGGTATCTCAGTTCGGTGTAGGTCGTTCGCTCCA
AGCTGGGCTGTGTGCACGAACCCCCCGTTCAGCCCGACCGCTGCGCCTTATCCGGTAACTATCGTCTTGAGTCCAACCCG
GTAAGACACGACTTATCGCCACTGGCAGCAGCCACTGGTAACAGGATTAGCAGAGCGAGGTATGTAGGCGGTGCTACAGA
GTTCTTGAAGTGGTGGCCTAACTACGGCTACACTAGAAGAACAGTATTTGGTATCTGCGCTCTGCTGAAGCCAGTTACCT
TCGGAAAAAGAGTTGGTAGCTCTTGATCCGGCAAACAAACCACCGCTGGTAGCGGTGGTTTTTTTGTTTGCAAGCAGCAG
ATTACGCGCAGAAAAAAAGGATCTCAAGAAGATCCTTTGATCTTTTCTACGGGGTCTGACGCTCAGTGGAACGAAAACTC
ACGTTAAGGGATTTTGGTCATGAGATTATCAAAAAGGATCTTCACCTAGATCCTTTTAAATTAAAAATGAAGTTTTAAAT
CAATCTAAAGTATATATGAGTAAACTTGGTCTGACAGTTACCAATGCTTAATCAGTGAGGCACCTATCTCAGCGATCTGT
CTATTTCGTTCATCCATAGTTGCCTGACTCCCCGTCGTGTAGATAACTACGATACGGGAGGGCTTACCATCTGGCCCCAG
TGCTGCAATGATACCGCGAGACCCACGCTCACCGGCTCCAGATTTATCAGCAATAAACCAGCCAGCCGGAAGGGCCGAGC
GCAGAAGTGGTCCTGCAACTTTATCCGCCTCCATCCAGTCTATTAATTGTTGCCGGGAAGCTAGAGTAAGTAGTTCGCCA
GTTAATAGTTTGCGCAACGTTGTTGCCATTGCTACAGGCATCGTGGTGTCACGCTCGTCGTTTGGTATGGCTTCATTCAG
CTCCGGTTCCCAACGATCAAGGCGAGTTACATGATCCCCCATGTTGTGCAAAAAAGCGGTTAGCTCCTTCGGTCCTCCGA
TCGTTGTCAGAAGTAAGTTGGCCGCAGTGTTATCACTCATGGTTATGGCAGCACTGCATAATTCTCTTACTGTCATGCCA
TCCGTAAGATGCTTTTCTGTGACTGGTGAGTACTCAACCAAGTCATTCTGAGAATAGTGTATGCGGCGACCGAGTTGCTC
TTGCCCGGCGTCAATACGGGATAATACCGCGCCACATAGCAGAACTTTAAAAGTGCTCATCATTGGAAAACGTTCTTCGG
GGCGAAAACTCTCAAGGATCTTACCGCTGTTGAGATCCAGTTCGATGTAACCCACTCGTGCACCCAACTGATCTTCAGCA
TCTTTTACTTTCACCAGCGTTTCTGGGTGAGCAAAAACAGGAAGGCAAAATGCCGCAAAAAAGGGAATAAGGGCGACACG
GAAATGTTGAATACTCATACTCTTCCTTTTTCAATATTATTGAAGCATTTATCAGGGTTATTGTCTCATGAGCGGATACA
TATTTGAATGTATTTAGAAAAATAAACAAATAGGGGTTCCGCGCACATTTCCCCGAAAAGTGCCACCTGACGTCTAAGAA
ACCATTATTATCATGACATTAACCTATAAAAATAGGCGTATCACGAGGCCCTTTCGTCTCGCGCGTTTCGGTGATGACGG
TGAAAACCTCTGACACATGCAGCTCCCGGAGACGGTCACAGCTTGTCTGTAAGCGGATGCCGGGAGCAGACAAGCCCGTC
AGGGCGCGTCAGCGGGTGTTGGCGGGTGTCGGGGCTGGCTTAACTATGCGGCATCAGAGCAGATTGTACTGAGAGTGCAC
CATATGGACATATTGTCGTTAGAACGCGGCTACAATTAATACATAACCTTATGTATCATACACATACGATTTAGGTGACA
CTATAGAACCAGATCCCCC
